# Supplementary material for: Neuromodulation Applied to Diseases: The Case of HRV Biofeedback
Source: J Clin Med. 2022 Oct 8;11(19):5927. doi: 10.3390/jcm11195927 (PMC9571900; doi:10.3390/jcm11195927)
Supplement: Supplementary file 1 [file jcm-11-05927-s001.zip]

Archive with 1 entries (1 files):
- jcm-1793282-supplementary.pdf
